# Supplementary material for: Comparative Safety Analysis of Empagliflozin in Type 2 Diabetes Mellitus Patients with Chronic Kidney Disease versus Normal Kidney Function: A Nationwide Cohort Study in Korea
Source: Pharmaceutics. 2023 Sep 27;15(10):2394. doi: 10.3390/pharmaceutics15102394 (PMC10610004; doi:10.3390/pharmaceutics15102394)
Supplement: Supplementary file 1 [file pharmaceutics-15-02394-s001.zip]

Archive with 1 entries (1 files):
- pharmaceutics-2578437-supplementary.pdf
